# Supplementary material for: FYN is required for ARHGEF16 to promote proliferation and migration in colon cancer cells
Source: Cell Death Dis. 2020 Aug 7;11(8):652. doi: 10.1038/s41419-020-02830-1 (PMC7435200; doi:10.1038/s41419-020-02830-1)
Supplement: Supplementary file 5 — Stat. table for Figures [file 41419_2020_2830_MOESM5_ESM.xlsx]

## Sheet: Fig 1
Figure 1d and e
	Normal	Cancer
	4	8
	4	8
	4	8
	5	10
	4	8
	2	2
	3	8
	4	8
	3	7
	4	7
	3	5
	3	8
	4	10
	4	8
	3	8
	4	8
	3	8
	3	8
	2	6
	3	8
	4	10
	4	10
	4	8
	5	12
	4	10
	3	10
	4	8
	4	8
	4	8
	4	8
	2	12
	4	12
	3	5
	3	12
	2	12
	5	5
	6.5	12
	6.5	12
	7.5	8
	5	10
	4	10
	4	10
	5	8
	6	12
	3	12
	4	10
	6	12
	5	8
	4	12
	3	4
	6	7
	3	8
	4	8
	4	6
	5	6
	2	8
	4	5
	4	6
	4	6
	4	8
	4	8
	2	10
	4	6
	7.5	12
	4	12
	5	12
	2	6
	3	8
	2	8
	5	5
	5	10
	4	8

## Sheet: Fig 2
	Colony number						Migration				Invasion				Colony number						Edu SW620
Figure 2c	HCT116					Figure 2e	Vector	ARHGEF16		Figure 2g	Vector	ARHGEF16		Figure 2i	SW620					Figure 2j	Sh-control		Sh-ARHGEF16 #1			Figure 2k	HT29
	Vector	ARHGEF16					13280	48543			107941	480287			Sh-control	Sh-ARHGEF16 #1	Sh-control	Sh-ARHGEF16 #2			Edu	DAPI	Edu	DAPI			Sh-control	Sh-ARHGEF16
	15104	47675					17210	46897			99200	524644			11307	4774	20727	13848			23245	67073	18409	69931			3969	529
	13048	48639					12765	41633			89404	538604			8791	2181	25549	13869			31305	114905	9080	72001			4439	1638
	15500	41376					17661	50557			77267	404920			10897	4082	19722	12934			69949	178157	20989	75397			3587	529
	11553	43884					15036	73031			122295	594774			12368	3994	26244	15275			27042	88691	6172	72252			2293	509
	13253	43670													11545	3228	23547	11606			14340	48117	13173	110590			4121	426
																					Sh-control		Sh-ARHGEF16 #2
																					Edu	DAPI	Edu	DAPI
																					423939	1250945	126799	729522
																					370870	1392339	145239	827693
																					344435	1678174	118396	881189
																					331895	1164331	178156	819142
																					282583	1106103	184030	1022878

## Sheet: Fig 3
	Tumor Volume										Tumor Weight
Figure 3b		2	6	8	14					Figure 3c	Vector	ARHGEF16
	Vector	43.2	40.1	29.2	50.6						0.05	0.96
		31.5	39.9	30.3	162.1						0.22	0.4
		28.6	18.7	20	162.1						0.08	0.5
		19.8	31.2	14.9	30.8						0.03	0.36
		10.2	17.9	13.6	17.7						0.07	0.43
		23.3	24.4	33	80						0.11	0.28
		28.5	37.5	59.1	106.1						0.25	0.5
		64.8	71.8	76.8	188.3						0.3	0.27
		44.2	57.3	55.3	150.6						0.26	0.3
		63.7	78.4	78.4	127.2						0.5	0.48
	ARHGEF16	22.7	48	51.9	301.9
		13.8	72.2	63	240.6
		31	65.7	52.2	240.6
		13.8	8.7	28.2	161
		16.8	21.6	23.7	150.6
		6.5	55.4	94.4	168.9
		36.9	28.5	158.1	298.6
		49.8	61.4	92.7	161.1
		46.7	66.2	139.5	224
		61.3	78.4	74	126.7

## Sheet: Fig 5
	Colony number				Migration						ARHGEF16 protein level
Figure 5b	Vector + Sh-control	ARHGEF16 + Sh-control	ARHGEF16 + Sh-FYN		Figure 5d	Vector + Sh-control	ARHGEF16 + Sh-control	ARHGEF16 + Sh-FYN		Figure 5f	ARHGEF16	Sh-control	84918	Actin	Sh-control	222065		Figure 5g		FYN	ARHGEF16	GAPDH
	14876	27168	21539			2438	10302	6509				Sh-FYN #1	51085		Sh-FYN #1	272111			Sh-control	20.6	23.9	15.7				FYN protein level								Figure 5j		FYN	ARHGEF16	GAPDH
	16130	35050	23879			2930	9898	4231				Sh-FYN #2	36669		Sh-FYN #2	330986				20.7	23.8	15.6			Figure 5i	ARHGEF16	Sh-Control	57681	Actin	Sh-Control	454608				Sh-control	20.4	24	15.7
	16151	33793	21773			2676	12025	6795												20.6	23.6	15.6					ARHGEF16-KD	44236		ARHGEF16-KD	468760					20.3	23.8	15.6
	9653	20043	12359			3004	10273	4906			ARHGEF16	Sh-control	133119	Actin	Sh-control	357944			Sh-FYN	21.7	23.7	161														20.4	23.9	15.8
	9397	28525	19837			3017	11375	3869				Sh-FYN #1	79757		Sh-FYN #1	280894				21.6	23.8	15.6				ARHGEF16	Sh-Control	51996	Actin	Sh-Control	306368				Sh-ARHGEF16-KD	20.5	24.7	15.7
												Sh-FYN #2	93700		Sh-FYN #2	350323				21.5	23.9	15.7					ARHGEF16-KD	67655		ARHGEF16-KD	285567					20.4	24.6	15.6
																																				20.6	24.5	15.6
											ARHGEF16	Sh-control	63326	Actin	Sh-control	119853										ARHGEF16	Sh-Control	26520	Actin	Sh-Control	233926
												Sh-FYN #1	51167		Sh-FYN #1	156781											ARHGEF16-KD	37235		ARHGEF16-KD	290568
												Sh-FYN #2	41487		Sh-FYN #2	164653

## Sheet: Fig 6
	Colony number					Colony number							Migration
Figure 6a	SW620				Figure 6c	Vector	ARHGEF16	ARHGEF16 + 2 µM saracatinib	ARHGEF16 + 5 µM saracatinib			Figure 6d	Vector	ARHGEF16	ARHGEF16 + 2 µM saracatinib	ARHGEF16 + 5 µM saracatinib
	DMSO	5 µM saracatinib	10 µM saracatinib			6178	12685	2356	864				73511	379744	16246	12273
	3925	1882	1365			6847	13491	1763	1135				94247	397394	19442	21374
	4024	1904	898			5684	10266	2347	911				64966	388415	22275	20846
	3811	2527	1233			7056	10488	1861	888				72693	412893	22294	22495
	4013	2658	1068			6923	12121	2204	481				106864	391561	16918	20933
	4197	2260	876
	①
Figure 6b	DMSO	5 µM Saracatinib	10 µM Saracatinib		DMSO	5 µM Saracatinib	10 µM Saracatinib
ARHGEF16	148728	131886	55862	Actin	228165	304398	283662
	②
	DMSO	5 µM Saracatinib	10 µM Saracatinib		DMSO	5 µM Saracatinib	10 µM Saracatinib
ARHGEF16	154397	117554	107585	Actin	273175	362818	458609
	③
	DMSO	5 µM Saracatinib	10 µM Saracatinib		DMSO	5 µM Saracatinib	10 µM Saracatinib
ARHGEF16	99979	86970	38031	Actin	293875	322191	456546

## Sheet: Fig7
	①													①														①
Figure 7b	Basal level of pTyr	ARHGEF16-p in the absent of FYN	ARHGEF16-p in the present of FYN										Figure 7d	MG132 (µM)	DMSO	2.5	5		MG132 (µM)	DMSO	2.5	5					Figure 7f	CHX	0	2	6	8	10		CHX	0	2	6	8	10
	10364	24103	42622										ARHGEF16	Sh-control	254278	185317	138791	Actin	Sh-control	207144	188492	160088					ARHGEF16	Sh-control	222621	210991	207893	177759	177571	Actin	Sh-control	64686	43254	78165	73953	72635
	②													Sh-FYN	76147	116043	223136		Sh-FYN	142280	196747	234667						Sh-FYN	127499	59157	25690	11968	11391		Sh-FYN	57593	77147	125507	126136	164976
	3043	38231	58316											②
	③													MG132 (µM)	DMSO	2.5	5		MG132 (µM)	DMSO	2.5	5						②
	30876	48632	62435										ARHGEF16	Sh-control	170827	146085	102905	Actin	Sh-control	329453	281427	307398						CHX	0	2	6	8	10		CHX	0	2	6	8	10
														Sh-FYN	113442	63034	119286		Sh-FYN	321930	323109	313608					ARHGEF16	Sh-control	128139	108818	114703	78930	98752	Actin	Sh-control	167858	172745	248647	206463	184152
														③														Sh-FYN	104051	68044	41381	15453	22476		Sh-FYN	249603	180555	182944	118982	177160
														MG132 (µM)	DMSO	2.5	5		MG132 (µM)	DMSO	2.5	5
													ARHGEF16	Sh-control	173010	147988	104331	Actin	Sh-control	322888	307873	362325						③
														Sh-FYN	115308	64143	121316		Sh-FYN	342731	368988	341049						CHX	0	2	6	8	10		CHX	0	2	6	8	10
																											ARHGEF16	Sh-control	112896	145555	102570	109822	90739	Actin	Sh-control	180220	212471	231723	201083	196923
																												Sh-FYN	84685	84621	47220	33352	11928		Sh-FYN	307199	265260	252759	230402	275158

## Sheet: Supplementary Figure 1 
Supplymentary Figure 1 E and G		Colony number			Edu-SW480
		SW480			Vector		ARHGEF16			Supplymentary Figure 1 I	Tumor Weight
		Vector	ARHGEF16		Edu	DAPI	Edu	DAPI			Vector	ARHGEF16
		450	1074		87	186	109	167			0.15	0.33
		565	1240		81	183	51	83			0.16	0.3
		286	979		93	187	75	123			0.05	0.23
		518	776		72	166	79	120			0.09	0.15
		613	1580		82	171	36	58			0.13	0.25
											0.16	0.17

## Sheet: Supplementary Figure 2
Supplymentary Figure S2c
	Sh-control	+	-	-	-	-
	Sh-ARHGEF16 #1	-	+	+	-	-
	Sh-ARHGEF16 #2	-	-	-	+	+
	ARHGEF16	-	-	+	-	+
	Vector	+	+	-	+	-
		5450	5322	1580	2437	5602
		5105	4492	2846	2609	6018
		5385	4571	2456	3723	5528
		5227	5447	3272	3895	6025
		5061	4543	2708	1864	5555
